# Supplementary material for: Investigation of Surface Modification Effects on the Optical and Electrical Hydrogen Sensing Characteristics of WO3 Films
Source: Sensors (Basel). 2025 Nov 28;25(23):7268. doi: 10.3390/s25237268 (PMC12693903; doi:10.3390/s25237268)
Supplement: Supplementary file 1 [file sensors-25-07268-s001.zip]

Archive with 1 entries (1 files):
- sensors-3964478-supplementary.pdf
